# Supplementary material for: Invited Commentary: Detecting Individual and Global Horizontal Pleiotropy in Mendelian Randomization—A Job for the Humble Heterogeneity Statistic?
Source: Am J Epidemiol. 2018 Sep 5;187(12):2681–5. doi: 10.1093/aje/kwy185 (PMC6269239; doi:10.1093/aje/kwy185)
Supplement: Web Material [file kwy185_bowden_web_material_final.zip]

Archive with 1 entries (1 files):
- kwy185 Bowden Web Appendix.R
